# Supplementary material for: Causal associations between gut microbiota and urological tumors: a two-sample mendelian randomization study
Source: BMC Cancer. 2023 Sep 11;23:854. doi: 10.1186/s12885-023-11383-3 (PMC10496293; doi:10.1186/s12885-023-11383-3)
Supplement: Supplementary file 1 — Additional file 1: Supplementary Table 1. Detailed information of instrumental variables used in MR analyses. Supplementary Table 2. MR analysis of all gut microbiome. Supplementary Table 3. The heterogeneity results from the Cochran's Q test. Supplementary Table 4. Directional pleiotropy results from Egger intercept analysis. Supplementary Table 5. Detailed information of instrumental variables used in reverse MR analyses. Supplementary Table 6. Reverse MR analysis of all gut microbiome [file 12885_2023_11383_MOESM1_ESM.xlsx]

## Sheet: SNP for MR
Supplementary Table 1. Detailed information of instrumental variables used in MR analyses
Trait	Bacterial taxa	SNP	Effect allele	Other allele	Exposure (bacterial taxa)			Outcome (Cancer traits)
					Beta	SE	P-value	Beta	SE	P-value
BCa	Actinobacteria	rs182549	C	T	0.111489	0.012066	3.79e-20	0.0493049	0.033094	0.136265
		rs6730157	G	A	0.107534	0.0119089	2.43e-19	0.0461066	0.0330362	0.162823
	Bifidobacteriaceae	rs182549	C	T	0.11707	0.0126703	5.942e-20	0.0493049	0.033094	0.136265
		rs7322849	T	C	0.110676	0.0200996	1.74032e-08	0.0376387	0.0559067	0.500794
		rs7570971	A	C	0.112508	0.0125178	2.5317e-19	0.0471868	0.0329864	0.152575
	Oxalobacteraceae	rs4428215	G	A	0.12561	0.0230053	4.87931e-08	-0.0139803	0.0366877	0.703158
	Peptostreptococcaceae	rs61841503	G	A	0.0919658	0.0161331	9.8012e-09	-0.034188	0.0476887	0.473437
	Streptococcaceae	rs11110281	T	C	-0.130554	0.0225943	1.40137e-08	0.0034099	0.0729634	0.962725
	Eubacteriumcoprostanoligenesgroup	rs17159861	C	T	0.0962228	0.0168388	1.03787e-08	-0.0597198	0.0518195	0.249133
	Ruminococcustorquesgroup	rs35866622	T	C	-0.0612024	0.0109421	2.21337e-08	-0.0793334	0.0335546	0.0180638
	Allisonella	rs602075	A	G	0.168974	0.0296976	3.56575e-08	-0.106037	0.0367825	0.0039413
	Bifidobacterium	rs182549	C	T	0.119703	0.0127294	1.27822e-20	0.0493049	0.033094	0.136265
		rs7322849	T	C	0.112428	0.0201813	1.08368e-08	0.0376387	0.0559067	0.500794
		rs7570971	A	C	0.113335	0.0125748	2.01343e-19	0.0471868	0.0329864	0.152575
	Erysipelatoclostridium	rs7221249	A	G	0.0839861	0.0142741	4.30951e-09	0.0088178	0.0321365	0.783789
	Intestinibacter	rs10805326	G	A	0.0775151	0.0139665	3.54544e-08	0.0195788	0.0351594	0.577625
	Oxalobacter	rs736744	C	T	0.117882	0.0211262	2.57471e-08	-0.0319099	0.0324249	0.325058
	Romboutsia	rs61841503	G	A	0.092888	0.0171454	3.99597e-08	-0.034188	0.0476887	0.473437
	RuminococcaceaeUCG013	rs12781711	C	T	-0.0656129	0.0117477	2.55301e-08	-0.0157261	0.0368366	0.669442
	Streptococcus	rs11110281	T	C	-0.137519	0.0227398	2.58314e-09	0.0034099	0.0729634	0.962725
	Tyzzerella3	rs67476743	T	G	0.132164	0.022208	3.74049e-09	0.0608764	0.0359839	0.0906901
	Bifidobacteriales	rs182549	C	T	0.11707	0.0126703	5.942e-20	0.0493049	0.033094	0.136265
		rs7322849	T	C	0.110676	0.0200996	1.74032e-08	0.0376387	0.0559067	0.500794
		rs7570971	A	C	0.112508	0.0125178	2.5317e-19	0.0471868	0.0329864	0.152575
	Gastranaerophilales	rs9864379	T	C	-0.160521	0.0292752	4.65873e-08	-0.038276	0.0453574	0.398739
	Actinobacteria	rs4988235	G	A	0.084524	0.0114729	1.12221e-13	0.0501082	0.033082	0.129857
		rs7570971	A	C	0.086653	0.0113623	1.41347e-14	0.0471868	0.0329864	0.152575
PCa	Actinobacteria	rs182549	C	T	0.111489	0.012066	3.79e-20	-0.0015	0.0093	0.8679
		rs6730157	G	A	0.107534	0.0119089	2.43e-19	-0.0028	0.0092	0.7563
	Bifidobacteriaceae	rs182549	C	T	0.11707	0.0126703	5.942e-20	-0.0015	0.0093	0.8679
		rs7322849	T	C	0.110676	0.0200996	1.74032e-08	-0.0021	0.0164	0.8992
		rs7570971	A	C	0.112508	0.0125178	2.5317e-19	-0.0018	0.0092	0.8434
	Oxalobacteraceae	rs4428215	G	A	0.12561	0.0230053	4.87931e-08	-0.0129	0.0098	0.1895
	Peptostreptococcaceae	rs61841503	G	A	0.0919658	0.0161331	9.8012e-09	0.0015	0.0115	0.8951
	Streptococcaceae	rs11110281	T	C	-0.130554	0.0225943	1.40137e-08	0.0097	0.0168	0.5661
	Eubacteriumcoprostanoligenesgroup	rs17159861	C	T	0.0962228	0.0168388	1.03787e-08	-0.0109	0.0132	0.41
	Ruminococcustorquesgroup	rs35866622	T	C	-0.0612024	0.0109421	2.21337e-08	0.0086	0.0083	0.304
	Allisonella	rs602075	A	G	0.168974	0.0296976	3.56575e-08	-0.0189	0.0091	0.03906
	Bifidobacterium	rs182549	C	T	0.119703	0.0127294	1.27822e-20	-0.0015	0.0093	0.8679
		rs7322849	T	C	0.112428	0.0201813	1.08368e-08	-0.0021	0.0164	0.8992
		rs7570971	A	C	0.113335	0.0125748	2.01343e-19	-0.0018	0.0092	0.8434
	Erysipelatoclostridium	rs7221249	A	G	0.0839861	0.0142741	4.30951e-09	0.0053	0.0084	0.5281
	Intestinibacter	rs10805326	G	A	0.0775151	0.0139665	3.54544e-08	-0.0004	0.009	0.9605
	Oxalobacter	rs736744	C	T	0.117882	0.0211262	2.57471e-08	-0.0035	0.0082	0.6665
	Romboutsia	rs61841503	G	A	0.092888	0.0171454	3.99597e-08	0.0015	0.0115	0.8951
	RuminococcaceaeUCG013	rs12781711	C	T	-0.0656129	0.0117477	2.55301e-08	-0.0103	0.0088	0.2411
	Streptococcus	rs11110281	T	C	-0.137519	0.0227398	2.58314e-09	0.0097	0.0168	0.5661
	Tyzzerella3	rs67476743	T	G	0.132164	0.022208	3.74049e-09	0.0123	0.0096	0.2003
	Bifidobacteriales	rs182549	C	T	0.11707	0.0126703	5.942e-20	-0.0015	0.0093	0.8679
		rs7322849	T	C	0.110676	0.0200996	1.74032e-08	-0.0021	0.0164	0.8992
		rs7570971	A	C	0.112508	0.0125178	2.5317e-19	-0.0018	0.0092	0.8434
	Gastranaerophilales	rs9864379	T	C	-0.160521	0.0292752	4.65873e-08	0.0132	0.0125	0.2887
	Actinobacteria	rs4988235	G	A	0.084524	0.0114729	1.12221e-13	-0.0009	0.0093	0.9257
		rs7570971	A	C	0.086653	0.0113623	1.41347e-14	-0.0018	0.0092	0.8434
KCa	Actinobacteria	rs182549	C	T	0.111489	0.012066	3.79e-20	-0.0414478	0.0366484	0.258073
		rs6730157	G	A	0.107534	0.0119089	2.43e-19	-0.0411031	0.0365856	0.261234
	Bifidobacteriaceae	rs182549	C	T	0.11707	0.0126703	5.942e-20	-0.0414478	0.0366484	0.258073
		rs7322849	T	C	0.110676	0.0200996	1.74032e-08	0.012084	0.0617857	0.844939
		rs7570971	A	C	0.112508	0.0125178	2.5317e-19	-0.0441439	0.0365396	0.227005
	Oxalobacteraceae	rs4428215	G	A	0.12561	0.0230053	4.87931e-08	-0.0232233	0.0407383	0.568637
	Peptostreptococcaceae	rs61841503	G	A	0.0919658	0.0161331	9.8012e-09	-0.000211466	0.0528133	0.996805
	Streptococcaceae	rs11110281	T	C	-0.130554	0.0225943	1.40137e-08	-0.082455	0.0813285	0.310654
	Eubacteriumcoprostanoligenesgroup	rs17159861	C	T	0.0962228	0.0168388	1.03787e-08	-0.0293995	0.057328	0.608069
	Ruminococcustorquesgroup	rs35866622	T	C	-0.0612024	0.0109421	2.21337e-08	-0.0816742	0.0372072	0.0281553
	Allisonella	rs602075	A	G	0.168974	0.0296976	3.56575e-08	-0.0204642	0.0402994	0.611589
	Bifidobacterium	rs182549	C	T	0.119703	0.0127294	1.27822e-20	-0.0414478	0.0366484	0.258073
		rs7322849	T	C	0.112428	0.0201813	1.08368e-08	0.012084	0.0617857	0.844939
		rs7570971	A	C	0.113335	0.0125748	2.01343e-19	-0.0441439	0.0365396	0.227005
	Erysipelatoclostridium	rs7221249	A	G	0.0839861	0.0142741	4.30951e-09	0.0703288	0.0355909	0.0481515
	Intestinibacter	rs10805326	G	A	0.0775151	0.0139665	3.54544e-08	0.0139133	0.0389286	0.720787
	Oxalobacter	rs736744	C	T	0.117882	0.0211262	2.57471e-08	0.0107603	0.0358333	0.763959
	Romboutsia	rs61841503	G	A	0.092888	0.0171454	3.99597e-08	-0.000211466	0.0528133	0.996805
	RuminococcaceaeUCG013	rs12781711	C	T	-0.0656129	0.0117477	2.55301e-08	0.0147864	0.040929	0.717898
	Streptococcus	rs11110281	T	C	-0.137519	0.0227398	2.58314e-09	-0.082455	0.0813285	0.310654
	Tyzzerella3	rs67476743	T	G	0.132164	0.022208	3.74049e-09	-0.024394	0.0400354	0.542319
	Bifidobacteriales	rs182549	C	T	0.11707	0.0126703	5.942e-20	-0.0414478	0.0366484	0.258073
		rs7322849	T	C	0.110676	0.0200996	1.74032e-08	0.012084	0.0617857	0.844939
		rs7570971	A	C	0.112508	0.0125178	2.5317e-19	-0.0441439	0.0365396	0.227005
	Gastranaerophilales	rs9864379	T	C	-0.160521	0.0292752	4.65873e-08	0.00299357	0.0500555	0.952311
	Actinobacteria	rs4988235	G	A	0.084524	0.0114729	1.12221e-13	-0.0418201	0.0366423	0.253744
		rs7570971	A	C	0.086653	0.0113623	1.41347e-14	-0.0441439	0.0365396	0.227005

## Sheet: MR analysis of all gut microbio
Supplementary Table 2. MR analysis of all gut microbiome
Trait	Bacterial taxa	NO.SNP	F—statistics	Methods	OR	95% CI	P—value
Bca	Actinobacteria(class)	2	166.914	IVW	1.546	1.018—2.349	0.0412
	Bifidobacteriaceae	3	196.473	IVW	1.505	1.040—2.179	0.0302
				Weighted median	1.522	1.005—2.305	0.0473
				MR Egger	3.168	2.179—4.605	0.9133
	Oxalobacteraceae	1	29.8121	Wald ratio	0.895	0.505—1.586	0.7032
	Peptostreptococcaceae	1	32.4951	Wald ratio	0.69	0.250—1.905	0.4734
	Streptococcaceae	1	33.3874	Wald ratio	0.974	0.326—2.913	0.9627
	Eubacteriumcoprostanoligenesgroup	1	32.6537	Wald ratio	0.538	0.187—1.545	0.5376
	Ruminococcustorquesgroup	1	31.2848	Wald ratio	3.656	1.248—10.706	0.0181
	Allisonella	1	32.3742	Wald ratio	0.534	0.348—0.818	0.0039
	Bifidobacterium	3	200.698	IVW	1.496	1.039—2.154	0.0302
				Weighted median	1.512	1.011—2.260	0.044
				MR Egger	2.176	5.473e-06—8.648e+05	0.9251
	Erysipelatoclostridium	1	34.619	Wald ratio	1.111	0.525—2.351	0.7838
	Intestinibacter	1	30.8034	Wald ratio	1.28734	0.529—3.132	0.577624
	Oxalobacter	1	31.1352	Wald ratio	0.76285	0.445—1.308	0.3251
	Romboutsia	1	29.351	Wald ratio	0.692078	0.2553—1.893	0.473436
	RuminococcaceaeUCG013	1	31.1944	Wald ratio	1.27084	0.423—3.819	0.669441
	Streptococcus	1	36.5722	Wald ratio	0.975509	0.345—2.760	0.962725
	Tyzzerella3	1	35.4165	Wald ratio	1.58505	0.930—2.703	0.0906903
	Bifidobacteriales	3	196.473	IVW	1.50548	1.040—2.180	0.030207
				Weighted median	1.522	1.012—2.290	0.043776
				MR Egger	3.1675	2.179—4.605	0.91331
	Gastranaerophilales	1	30.0653	Wald ratio	1.26928	0.730—2.208	0.398739
	Actinobacteria(phylum)	2	112.438	IVW	1.76477	1.034—3.013	0.0373868
PCa	Actinobacteria	2	166.914	IVW	0.980604	0.872—1.102	0.74295
	Bifidobacteriaceae	3	196.473	IVW	0.985157	0.888—1.093	0.778569
				Weighted median	0.985279	0.882—1.100	0.792007
				MR Egger	1.08242	0.010—116.899	0.978902
	Oxalobacteraceae	1	29.8121	Wald ratio	0.902398	0.774—1.051	0.188064
	Peptostreptococcaceae	1	32.4951	Wald ratio	1.01644	0.796—1.299	0.896222
	Streptococcaceae	1	33.3874	Wald ratio	0.928394	0.721—1.195	0.563682
	Eubacteriumcoprostanoligenesgroup	1	32.6537	Wald ratio	0.892902	0.682—1.168	0.408942
	Ruminococcustorquesgroup	1	31.2848	Wald ratio	0.868908	0.666—1.133	0.300135
	Allisonella	1	32.3742	Wald ratio	0.894177	0.805—0.994	0.0378087
	Bifidobacterium	3	200.698	IVW	0.985389	0.889—1.092	0.778718
				Weighted median	0.985478	0.880—1.103	0.799701
				MR Egger	1.06042	0.028—40.436	0.979904
	Erysipelatoclostridium	1	34.619	Wald ratio	1.06514	0.876—1.296	0.528072
	Intestinibacter	1	30.8034	Wald ratio	0.994853	0.792—1.249	0.96455
	Oxalobacter	1	31.1352	Wald ratio	0.970746	0.847—1.113	0.669504
	Romboutsia	1	29.351	Wald ratio	1.01628	0.797—1.295	0.896222
	RuminococcaceaeUCG013	1	31.1944	Wald ratio	1.16997	0.900—1.522	0.241818
	Streptococcus	1	36.5722	Wald ratio	0.931894	0.733—1.184	0.563682
	Tyzzerella3	1	35.4165	Wald ratio	1.09753	0.952—1.265	0.200106
	Bifidobacteriales	3	196.473	IVW	0.985157	0.888—1.093	0.778569
				Weighted median	0.985279	0.880—1.104	0.797785
				MR Egger	1.08242	0.010—116.899	0.978902
	Gastranaerophilales	1	30.0653	Wald ratio	0.921058	0.921—0.791	0.290968
	Actinobacteria	2	112.438	IVW	0.984235	0.847—1.143	0.835236
KCa	Actinobacteria	2	166.914	IVW	0.686041	0.432—1.090	0.11094
	Bifidobacteriaceae	3	196.473	IVW	0.737133	0.489—1.110	0.144488
				Weighted median	0.693414	0.439—1.096	0.116935
				MR Egger	0.0190939	2.255e-10—1.617e+06	0.74415
	Oxalobacteraceae	1	29.8121	Wald ratio	0.8312	0.440—1.570	0.568637
	Peptostreptococcaceae	1	32.4951	Wald ratio	0.997703	0.324—3.075	0.996805
	Streptococcaceae	1	33.3874	Wald ratio	1.88058	0.555—6.376	0.310654
	Eubacteriumcoprostanoligenesgroup	1	32.6537	Wald ratio	0.736729	0.229—2.368	0.60807
	Ruminococcustorquesgroup	1	31.2848	Wald ratio	3.79807	1.154—12.504	0.0281551
	Allisonella	1	32.3742	Wald ratio	0.885938	0.555—1.414	0.611591
	Bifidobacterium	3	200.698	IVW	0.740653	0.495—1.109	0.144707
				Weighted median	0.697983	4.481—1.087	0.111745
				MR Egger	0.0994906	6.291e-08—1.573e+05	0.804642
	Erysipelatoclostridium	1	34.619	Wald ratio	2.31032	1.007—5.301	0.048151
	Intestinibacter	1	30.8034	Wald ratio	1.19661	0.447—3.202	0.720788
	Oxalobacter	1	31.1352	Wald ratio	1.09558	0.604—1.988	0.763958
	Romboutsia	1	29.351	Wald ratio	0.997726	0.327—3.041	0.996805
	RuminococcaceaeUCG013	1	31.1944	Wald ratio	0.79823	0.235—2.711	0.717898
	Streptococcus	1	36.5722	Wald ratio	1.82137	0.571—5.805	0.310654
	Tyzzerella3	1	35.4165	Wald ratio	0.831458	0.459—1.506	0.542319
	Bifidobacteriales	3	196.473	IVW	0.737133	0.489—1.110	0.144488
				Weighted median	0.693414	4.325—1.112	0.128425
				MR Egger	0.0190939	2.255e—10 1.617e+06	0.74415
	Gastranaerophilales	1	30.0653	Wald ratio	0.981524	0.533—1.809	0.952311
	Actinobacteria	2	112.438	IVW	0.605134	0.335—1.094	0.0965561

## Sheet: Cochran's Q test
Supplementary Table 3. The heterogeneity results from the Cochran's Q test
Trait	Bacterial taxa	Q	P-value
BCa	Actinobacteria(class)	0.00099529	0.974832
BCa	Actinobacteria(phylum)	0.00781927	0.929538
BCa	Bifidobacteriaceae(family）	0.0217244	0.989197
BCa	Bifidobacterium(genus)	0.0219591	0.989081
BCa	Bifidobacteriales(order)	0.0217244	0.989197

## Sheet:  Egger intercept analysis
Supplementary Table 4. Directional pleiotropy results from Egger intercept analysis
Outcome	Bacterial taxa	Egger_intercept	SE	P-value
BCa	Bifidobacteriaceae(family）	-0.0849668	0.960923	0.943855
BCa	Bifidobacterium(genus)	-0.0434233	0.762713	0.963795
BCa	Bifidobacteriales(order)	-0.0849668	0.960923	0.943855

## Sheet: SNP for reverse MR
Supplementary Table 5. Detailed information of instrumental variables used in reverse MR analyses
Trait	Bacterial taxa	SNP	Effect allele	Other allele	Exposure (Cancers traits)			Outcome (Bifidobacterium)
					Beta	SE	P-value	Beta	SE	P-value
BCa	Actinobacteria(class)	rs10069690	T	C	-0.222787	0.0356684	4.2092e-10	-0.0104458	0.0126972	0.428505
		rs1045547	G	T	0.184443	0.0316078	5.36747e-09	-0.0129848	0.0111165	0.244061
	Bifidobacteriaceae	rs10069690	T	C	-0.222787	0.0356684	4.2092e-10	-0.0102206	0.45332	0.45332
		rs1045547	G	T	0.184443	0.0316078	5.36747e-09	-0.014601	0.210857	0.210857
	Ruminococcustorquesgroup	rs10069690	T	C	-0.222787	0.0356684	4.2092e-10	-0.00326366	0.012149	0.790794
		rs1045547	G	T	0.184443	0.0316078	5.36747e-09	-0.00319721	0.0106414	0.76007
	Allisonella	rs10069690	T	C	-0.222787	0.0356684	4.2092e-10	0.0377549	0.0287869	0.201013
		rs1045547	G	T	0.184443	0.0316078	5.36747e-09	-0.0262023	0.0250098	0.301008
	Bifidobacterium	rs10069690	T	C	-0.222787	0.0356684	4.2092e-10	-0.00967981	0.0133297	0.481237
		rs1045547	G	T	0.184443	0.0316078	5.36747e-09	-0.0151337	0.0116829	0.196045
	Bifidobacteriales	rs10069690	T	C	-0.222787	0.0356684	4.2092e-10	-0.0102206	0.0132696	0.45332
		rs1045547	G	T	0.184443	0.0316078	5.36747e-09	-0.014601	0.0116277	0.210857
	Actinobacteria(phylum)	rs10069690	T	C	-0.222787	0.0356684	4.2092e-10	-0.00435492	0.0120942	0.721365
		rs1045547	G	T	0.184443	0.0316078	5.36747e-09	-0.0039744	0.0105851	0.706433
PCa	Allisonella	rs1004030	T	C	0.0462	0.0082	1.549e-08	0.0478763	0.0254578	0.0566951
		rs10127983	T	C	0.0631	0.0085	1.016e-13	0.011532	0.0271517	0.650574
		rs10189489	A	G	0.062	0.0113	3.835e-08	-0.0595182	0.0366719	0.0966877
		rs10460109	T	C	0.0441	0.008	3.483e-08	0.000276036	0.0253323	0.974011
		rs1048169	T	C	-0.0609	0.0081	6.526e-14	-0.0251439	0.0260583	0.338424
		rs10486567	A	G	-0.1335	0.0094	2.037e-45	0.040998	0.0289075	0.166859
		rs1058319	T	C	-0.1261	0.0124	1.924e-24	-0.0344316	0.0356724	0.226491
		rs10774740	T	G	-0.0741	0.0082	1.626e-19	-0.0395383	0.0258136	0.131938
		rs10840603	A	G	0.1705	0.0098	4.383e-68	0.0903611	0.0314365	0.00536088
		rs10845938	G	A	0.0572	0.008	9.804e-13	0.00184849	0.0252196	0.932696
		rs10875943	C	T	0.0688	0.0087	2.348e-15	-0.0235143	0.0274962	0.380582
		rs10886844	A	G	0.0572	0.0081	1.502e-12	0.0165301	0.0264417	0.576785
		rs10947980	G	A	0.0834	0.0089	8.781e-21	0.00366502	0.0284071	0.899833
		rs10993994	C	T	-0.2075	0.008	2.29e-147	-0.0264634	0.0256588	0.294558
		rs11135766	T	C	-0.1291	0.008	5.092e-59	-0.0113645	0.0253076	0.682505
		rs11158871	T	C	-0.0514	0.0088	5.604e-09	0.0191053	0.0265318	0.458504
		rs11214775	A	G	-0.071	0.009	3.928e-15	0.0120755	0.0278387	0.662475
		rs11245446	G	A	0.0595	0.0085	2.051e-12	-0.0469738	0.0280425	0.10491
		rs11263763	A	G	0.2033	0.008	3.06e-141	0.0527506	0.0252046	0.0431473
		rs11625262	C	T	0.0572	0.0082	2.599e-12	-0.0365585	0.0256388	0.17016
		rs11649743	A	G	-0.1216	0.0102	8.96e-33	0.0250937	0.0310289	0.457947
		rs11666569	T	C	-0.0516	0.009	8.168e-09	0.0324961	0.0273721	0.266939
		rs11687010	A	G	-0.049	0.0081	1.178e-09	-0.00570318	0.025386	0.804996
		rs11691517	G	T	-0.0635	0.0091	3.511e-12	0.0199724	0.0290051	0.529149
		rs1182	A	C	0.0581	0.0095	1.102e-09	-0.018483	0.0309234	0.5339
		rs11891348	G	T	0.0642	0.0092	3.984e-12	0.0341722	0.0292595	0.217594
		rs12139208	T	C	0.0458	0.0082	2.579e-08	0.0300349	0.0256846	0.244463
		rs12155172	G	A	-0.0925	0.0094	9.12e-23	0.000235883	0.0300364	0.959977
		rs12285347	C	T	-0.0745	0.0082	1.172e-19	-0.0343805	0.0256565	0.181398
		rs12610267	G	A	-0.0966	0.0079	4.867e-34	0.0121434	0.0253087	0.640176
		rs12629813	T	C	-0.0851	0.008	1.984e-26	0.00253713	0.0250991	0.910169
		rs12667457	A	G	-0.0825	0.0108	1.745e-14	0.00809384	0.0327781	0.738814
		rs12956892	T	G	0.0498	0.0086	7.684e-09	-0.00216805	0.0267384	0.962128
		rs13282012	A	G	-0.1029	0.0079	1.598e-38	0.0137362	0.0249806	0.587386
		rs1381015	A	C	-0.0525	0.0093	1.917e-08	0.0172672	0.0301531	0.628438
		rs1482680	A	G	-0.0501	0.0085	3.583e-09	-0.00189828	0.0262215	0.941369
		rs16958674	T	C	-0.0533	0.0094	1.274e-08	0.0464452	0.0296079	0.131315
		rs17621345	C	A	-0.0715	0.0095	6.72e-14	0.0249848	0.0294969	0.372247
		rs17749618	A	G	0.0609	0.0085	7.48e-13	0.020239	0.0273006	0.454297
		rs1811698	T	C	-0.0989	0.0131	5.331e-14	0.0227533	0.0385156	0.574522
		rs1877330	A	C	0.1065	0.016	2.847e-11	-0.00214648	0.0448058	0.774343
		rs1881502	T	C	0.0581	0.0101	7.422e-09	-0.0370188	0.0331528	0.282845
		rs1935581	T	C	-0.0477	0.0082	6.545e-09	0.0180077	0.0258697	0.481792
		rs1937475	G	A	-0.0558	0.0088	1.95e-10	0.0484018	0.0267322	0.0677928
		rs1978060	G	A	0.0568	0.0083	8.541e-12	0.0327924	0.0257338	0.208886
		rs1990613	C	T	-0.0676	0.0079	1.588e-17	0.0131827	0.0249868	0.613388
		rs2018336	C	T	-0.0679	0.0096	1.906e-12	-0.0262202	0.0309586	0.465606
		rs2028900	T	C	-0.082	0.008	6.674e-25	0.0165836	0.025168	0.514898
		rs2242652	A	G	-0.1598	0.0105	3.46e-52	0.026642	0.0317347	0.401691
		rs2277283	T	C	-0.0558	0.0089	3.034e-10	-0.00861114	0.0277571	0.79099
		rs2305498	A	G	0.0682	0.01	9.525e-12	0.0447614	0.0314217	0.166611
		rs2659053	A	G	0.0622	0.0082	2.942e-14	-0.0155252	0.0253958	0.53613
		rs2680708	A	G	-0.0462	0.0082	1.579e-08	0.0298487	0.0253053	0.234954
		rs283713	T	G	-0.0859	0.0133	1.048e-10	-0.00525401	0.0414265	0.918302
		rs28485589	A	G	0.2441	0.0176	1.107e-43	-0.00777164	0.0471301	0.699342
		rs3110641	A	G	0.0691	0.0095	2.62e-13	-0.0260325	0.0308666	0.405538
		rs3131784	T	C	-0.0542	0.008	1.037e-11	-0.00533565	0.0252235	0.828018
		rs339351	A	C	-0.0843	0.0087	2.896e-22	0.00972763	0.0267001	0.701736
		rs34368402	C	T	-0.0612	0.0094	6.985e-11	0.0246363	0.03029	0.407755
		rs34583261	T	C	-0.0894	0.0161	2.833e-08	-0.0176156	0.0435953	0.735254
		rs34882439	A	G	-0.0547	0.0089	7.809e-10	0.0326562	0.0287031	0.285422
		rs34925593	T	C	-0.0466	0.0084	2.823e-08	-0.00704171	0.0249579	0.770306
		rs35486025	T	C	0.0635	0.01	2.238e-10	-0.0441944	0.0313813	0.165398
		rs35644221	A	G	-0.0604	0.0088	8.14e-12	-0.0325709	0.0271837	0.217301
		rs4245739	A	C	0.0924	0.0091	3.168e-24	-0.0228211	0.0295218	0.443118
		rs4522108	T	C	-0.0699	0.0085	2.578e-16	-0.033201	0.0272703	0.201851
		rs4711748	T	C	0.0521	0.0094	3.361e-08	-0.0219128	0.0291664	0.444292
		rs4724578	C	A	0.0564	0.008	1.598e-12	0.0222582	0.0250794	0.374508
		rs4857906	T	C	-0.0601	0.0098	1.054e-09	-0.0509311	0.0299634	0.0731008
		rs4870985	T	C	0.0766	0.008	6.094e-22	0.0104524	0.0252208	0.683251
		rs4951299	A	C	0.0458	0.008	1.024e-08	-0.0201829	0.0250104	0.420296
		rs4976790	T	G	0.0737	0.0127	6.732e-09	0.00624494	0.0395792	0.794519
		rs5013678	C	T	-0.1777	0.01	3.697e-70	0.0348184	0.0303029	0.256957
		rs56103503	T	C	0.0652	0.0082	1.809e-15	0.0303279	0.0257387	0.235314
		rs5759167	T	G	-0.1423	0.008	5.546e-71	-0.00683829	0.0251786	0.791369
		rs61088131	C	T	-0.0624	0.0108	8.827e-09	0.0229704	0.033167	0.466497
		rs61890184	A	G	0.0706	0.0122	6.556e-09	0.0438446	0.0376774	0.265404
		rs62003551	G	A	-0.1005	0.0117	8.462e-18	0.0189177	0.0366694	0.539437
		rs62106670	T	C	0.0524	0.009	7.11e-09	-0.00927894	0.0258248	0.783115
		rs6557265	T	C	0.077	0.008	1.036e-21	-0.0362352	0.0257483	0.204445
		rs6602880	T	C	-0.0929	0.0109	2.104e-17	-0.0339667	0.0268447	0.180816
		rs6754084	C	T	0.05	0.0091	3.525e-08	-0.00156065	0.028148	0.990444
		rs684232	C	T	0.0832	0.0082	4.342e-24	-0.0415961	0.0257548	0.107532
		rs6871635	G	A	0.0518	0.008	1.049e-10	0.0429307	0.0253392	0.0890898
		rs6973059	T	C	0.0479	0.0087	3.607e-08	0.00950652	0.028215	0.657493
		rs6983267	T	G	-0.2004	0.0079	2.81e-141	0.00755873	0.0249996	0.788459
		rs7274624	A	G	-0.1239	0.0174	9.896e-13	-0.0559899	0.0522657	0.280022
		rs7295014	A	G	-0.0516	0.0084	9.501e-10	0.000710656	0.0266582	0.962228
		rs7591218	G	A	-0.084	0.0085	2.955e-23	-0.00548511	0.0265564	0.827802
		rs767127	G	A	0.0512	0.0079	1.004e-10	-0.0252663	0.0253126	0.283646
		rs76832527	A	G	0.0981	0.0105	9.433e-21	-0.0695956	0.0346001	0.058247
		rs77569096	A	G	-0.0809	0.0114	1.229e-12	0.0443405	0.0340306	0.187829
		rs783144	T	C	0.0674	0.0089	2.864e-14	0.0161578	0.0273719	0.568739
		rs7996468	T	C	-0.0685	0.0099	4.369e-12	-0.0298398	0.0295787	0.356272
		rs80326387	A	G	0.0567	0.0091	4.644e-10	0.0418064	0.0287609	0.124351
		rs8052913	T	C	-0.0458	0.0081	1.71e-08	0.0139777	0.0255048	0.588538
		rs817833	T	G	-0.0733	0.0131	2.143e-08	0.0692006	0.0385465	0.117392
		rs823121	A	G	-0.0472	0.008	3.376e-09	-0.0165886	0.0255584	0.496711
		rs878987	A	G	-0.0639	0.0117	4.773e-08	0.0260413	0.035514	0.519313
		rs9267575	T	C	0.049	0.0081	1.35e-09	0.0137457	0.0253332	0.559482
		rs9272226	T	C	-0.0607	0.0083	2.814e-13	0.0287391	0.0272469	0.296364
		rs9306894	A	G	-0.0777	0.0082	1.919e-21	-0.0353101	0.0257745	0.179881
		rs9355747	T	G	0.0567	0.0091	3.81e-10	-0.0261915	0.0278765	0.358586
		rs9443189	A	G	0.0635	0.0116	4.68e-08	0.0296272	0.0349149	0.437985
		rs9469899	A	G	0.0484	0.0083	5.265e-09	0.0331727	0.0259467	0.197918
		rs951227	A	G	0.0494	0.0087	1.233e-08	0.0226055	0.027554	0.378458
		rs9686557	C	A	0.0482	0.008	1.941e-09	-0.0353536	0.0251594	0.147749
		rs9911515	G	A	-0.1618	0.0079	6.47e-93	-0.0336909	0.0250428	0.199394
KCa	Ruminococcustorquesgroup	rs61250449	C	T	-0.269374	0.0445487	1.47802e-09	0.0120826	0.018609	0.593089
	Erysipelatoclostridium	rs61250450	C	T	-0.269374	0.0445487	1.47802e-09	-0.0239872	0.0249685	0.334703

## Sheet: Reverse MR analysis 
Supplementary Table 6. Reverse MR analysis of all gut microbiome
Trait	Bacterial taxa	NO.SNP	Methods	Beta	95% CI	P—value
BCa	Actinobacteria	2	IVW	-0.00848028	-0.123—0.106	0.884842
	Bifidobacteriaceae	2	IVW	-0.0130966	-0.135—0.109	0.833809
	Ruminococcustorquesgroup	2	IVW	-0.00044193	-0.078—0.077	0.991103
	Allisonella	2	IVW	-0.156424	-0.340—0.027	0.0944792
	Bifidobacterium	2	IVW	-0.0157278	-0.139—0.107	0.801775
	Bifidobacteriales	2	IVW	-0.0130966	-0.135—0.109	0.833809
	Actinobacteria	2	IVW	0.000140927	-0.077—0.077	0.997149
PCa	Allisonella	108	IVW	0.0178945	-0.046—0.082	0.585965
			Weighted median	0.0381062	-0.070—0.146	0.488458
			MR Egger	0.101107	-0.043—0.245	0.172156
KCa	Ruminococcustorquesgroup	1	Wald ratio	-0.0448543	-0.180—0.091	0.516153
	Erysipelatoclostridium	1	Wald ratio	0.089048	-0.093—0.271	0.336704
